# Supplementary material for: Predictors of Psychological Distress across Three Time Periods during the COVID-19 Pandemic in Poland
Source: Int J Environ Res Public Health. 2022 Nov 21;19(22):15405. doi: 10.3390/ijerph192215405 (PMC9690834; doi:10.3390/ijerph192215405)
Supplement: Supplementary file 1 [file ijerph-19-15405-s001.zip]

Archive with 1 entries (1 files):
- ijerph-1980110-supplementary.pdf
